# Supplementary material for: Crystalline deposits in the cornea and various areas of the kidney as symptoms of an underlying monoclonal gammopathy: a case report
Source: BMC Nephrol. 2021 Apr 6;22:117. doi: 10.1186/s12882-021-02309-x (PMC8025562; doi:10.1186/s12882-021-02309-x)
Supplement: Supplementary file 1 — Additional file 1. [file 12882_2021_2309_MOESM1_ESM.xlsx]

## Sheet: Sheet1
Additional File 1
Laboratory test results at the time of renal biopsy:
Sodium	135 - 145 mmol/l	138 mmol/l
Potassium	3.6 - 4.8 mmol/l	4.6 mmol/l
Calcium	2.04 - 2.59 mmol/l	2.35 mmol/l
Phosphate	0.81 - 1.45 mmol/l	1.07 mmol/l
Creatinine	0.50 - 1.10 mg/dl	0.83 mg/dl
Urea	< 50 mg/dl	28 mg/dl
Uric acid	3.4 - 7.9 mg/dl	5.6 mg/dl
Glomerular filtration rate	ml/min/1.73m²	101 ml/min/1.73m²
White blood cell count	4.4 - 11.3 x 109 cells/l	7.63 x 109 cells/l
Hemoglobin	13.5 - 18.0 g/dl	15 g/dl
Platelets	150 - 400 x 109 cells/l	230 x 109 cells/l
Proteinuria	< 70 mg / g creatinine	1203 mg / g creatinine
Albuminuria	< 20 mg / g creatinine	972 mg / g creatinine
